# Supplementary material for: Dispersal syndromes and the use of life-histories to predict dispersal
Source: Evol Appl. 2013 Feb 11;6(4):630–42. doi: 10.1111/eva.12049 (PMC3684744; doi:10.1111/eva.12049)
Supplement: Supplementary file 1 [file eva0006-0630-SD1.xlsx]

## Sheet: Feuil1
Species	Metric	References
Aglais urticae	Gene flow	Vandewoestijne, S., Nève, G. & Baguette, M. (1999). Spatial and temporal population genetic structure of the butterfly Aglais urticae L. (Lepidoptera, Nymphalidae). Molecular Ecology 8, 1539-1543
Aphantopus hyperantus	Dispersal propensity	Ockinger, E. & Smith, H.G. (2007). Asymmetric dispersal and survival indicate population sources for grassland butterflies in agricultural landscapes. Ecography 30, 288-298
Aphantopus hyperantus	Dispersal propensity	Ockinger, E. & Smith, H.G. (2008). Do corridors promote dispersal in grassland butterflies and other insects? Landscape Ecology 23, 27-40
Aphantopus hyperantus	Dispersal propensity	Sutcliffe, O.L., Thomas, C.D. & Peggie, D. (1997). Area-dependent migration by ringlet butterflies generates a mixture of patchy population and metapopulation attributes. Oecologia 109, 229-234
Aphantopus hyperantus	Frequency of long-distance dispersal	Ockinger, E. & Smith, H.G. (2007). Asymmetric dispersal and survival indicate population sources for grassland butterflies in agricultural landscapes. Ecography 30, 288-298
Aphantopus hyperantus	Mean dispersal distance	Ockinger, E. & Smith, H.G. (2007). Asymmetric dispersal and survival indicate population sources for grassland butterflies in agricultural landscapes. Ecography 30, 288-298
Aporia crategi	Dispersal propensity	Baguette, M., Petit, S. & Quéva, F. (2000). Population spatial structure and migration of three butterfly species within the same habitat network: consequences for conservation. Journal of Applied Ecology 37, 100-108
Aporia crategi	Frequency of long-distance dispersal	Baguette, M., Petit, S. & Quéva, F. (2000). Population spatial structure and migration of three butterfly species within the same habitat network: consequences for conservation. Journal of Applied Ecology 37, 100-108
Aporia crategi	Mean dispersal distance	Baguette, M., Petit, S. & Quéva, F. (2000). Population spatial structure and migration of three butterfly species within the same habitat network: consequences for conservation. Journal of Applied Ecology 37, 100-108
Aricia agestis	Gene flow	Habel, J.C. & Schmitt, T. (2009). The genetic consequences of different dispersal behaviours in Lycaenid butterfly species. Bulletin of Entomological Research 99, 53-523.
Boloria aquilonaris	Dispersal propensity	Baguette, M. (2003). Long distance dispersal and landscape occupancy in a metapopulation of the cranberry fritillary butterfly. Ecography 26, 153-160
Boloria aquilonaris	Frequency of long-distance dispersal	Mousson, L., Nève, G. & Baguette, M. (1999). Metapopulation structure and conservation of the cranberry fritillary Boloria aquilonaris (Lepidoptera, Nymphalidae) in Belgium. Biological Conservation 87, 285-293
Boloria aquilonaris	Frequency of long-distance dispersal	Baguette, M. (2003). Long distance dispersal and landscape occupancy in a metapopulation of the cranberry fritillary butterfly. Ecography 26, 153-160
Boloria aquilonaris	Gene flow	Vandewoestijne, S. & Baguette ,M. (2002). The genetic structure of endangered populations in the Cranberry Fritillary, Boloria aquilonaris (Lepidoptera, Nymphalidae): RAPDs vs allozymes. Heredity 89, 439-445
Boloria aquilonaris	Mean dispersal distance	Turlure, C., Schtickzelle, N., Baguette, M. (2010) Resource grain scales mobility and morphology in butterflies. Landscape Ecology 25, 95-108.
Boloria aquilonaris	Mean dispersal distance	Mousson, L., Nève, G. & Baguette, M. (1999). Metapopulation structure and conservation of the cranberry fritillary Boloria aquilonaris (Lepidoptera, Nymphalidae) in Belgium. Biological Conservation 87, 285-293
Boloria aquilonaris	Mean dispersal distance	Baguette, M. (2003). Long distance dispersal and landscape occupancy in a metapopulation of the cranberry fritillary butterfly. Ecography 26, 153-160
Brenthis ino	Dispersal propensity	Zimmermann, K., Fric, Z., Filipova,L. & Konvicka, M. (2005). Adult demography, dispersal and behaviour of Brenthis ino (Lepidoptera : Nymphalidae): how to be a successful wetland butterfly. European Journal of Entomology 102, 699-706
Brenthis ino	Frequency of long-distance dispersal	Zimmermann, K., Fric, Z., Filipova,L. & Konvicka, M. (2005). Adult demography, dispersal and behaviour of Brenthis ino (Lepidoptera : Nymphalidae): how to be a successful wetland butterfly. European Journal of Entomology 102, 699-706
Brenthis ino	Mean dispersal distance	Zimmermann, K., Fric, Z., Filipova,L. & Konvicka, M. (2005). Adult demography, dispersal and behaviour of Brenthis ino (Lepidoptera : Nymphalidae): how to be a successful wetland butterfly. European Journal of Entomology 102, 699-706
Chazara briseis	Gene flow	Johannesen, J., Schwing, U., Seufert, W., Seitz, A. & Veith, M. (1997). Analysis of gene flow and habitat patch network for Chazara briseis (Lepidoptera: Satyridae) in an agricultural landscape. Biochemical Systematics and Ecology 25, 419-427
Clossiana selene	Frequency of long-distance dispersal	2.93 %: C. Turure unpublished
Clossiana selene	Mean dispersal distance	Turlure, C., Schtickzelle, N., Baguette, M. (2010) Resource grain scales mobility and morphology in butterflies. Landscape Ecology 25, 95-108.
Coenonympha arcania	Gene flow	Besold, J., Schmitt, T., Tammaru, T. & Cassel-Lundhagen, A. (2008). Strong genetic impoverishment from the centre of distribution in southern Europe to peripheral Baltic and isolated Scandinavian populations of the pearly heath butterfly. Journal of Biogeography 35, 2090-2101
Coenonympha arcania	Gene flow	Besold, J., Huck, S. & Schmitt, T. (2008). Allozyme polymorphisms in the small heath, Coenonympha pamphilus: recent ecological selection or old biogeographical signal? Annales Zoologici Fennici 45, 217-228
Coenonympha hero	Dispersal propensity	Cassel-Lundhagen, A. & Sjogren-Gulve, P. (2007). Limited dispersal by the rare scarce heath butterfly - potential consequences for population persistence. Journal of Insect Conservation 11, 113-121
Coenonympha hero	Frequency of long-distance dispersal	Cassel-Lundhagen, A. & Sjogren-Gulve, P. (2007). Limited dispersal by the rare scarce heath butterfly - potential consequences for population persistence. Journal of Insect Conservation 11, 113-121
Coenonympha hero	Gene flow	Cassel, A. & Tammaru, T. (2003). Allozyme variability in central, peripheral and isolated populations of the scarce heath (Coenonympha hero : Lepidoptera, Nymphalidae): Implications for conservation. Conservation Genetics 4, 83-93
Coenonympha hero	Mean dispersal distance	Cassel-Lundhagen, A. & Sjogren-Gulve, P. (2007). Limited dispersal by the rare scarce heath butterfly - potential consequences for population persistence. Journal of Insect Conservation 11, 113-121
Coenonympha pamphilus	Dispersal propensity	Ockinger, E. & Smith, H.G. (2007). Asymmetric dispersal and survival indicate population sources for grassland butterflies in agricultural landscapes. Ecography 30, 288-298
Coenonympha pamphilus	Dispersal propensity	Ockinger, E. & Smith, H.G. (2008). Do corridors promote dispersal in grassland butterflies and other insects? Landscape Ecology 23, 27-40
Coenonympha pamphilus	Frequency of long-distance dispersal	Ockinger, E. & Smith, H.G. (2007). Asymmetric dispersal and survival indicate population sources for grassland butterflies in agricultural landscapes. Ecography 30, 288-298
Coenonympha pamphilus	Gene flow	Besold, J., Schmitt, T., Tammaru, T. & Cassel-Lundhagen, A. (2008). Strong genetic impoverishment from the centre of distribution in southern Europe to peripheral Baltic and isolated Scandinavian populations of the pearly heath butterfly. Journal of Biogeography 35, 2090-2101
Coenonympha pamphilus	Gene flow	Besold, J., Huck, S. & Schmitt, T. (2008). Allozyme polymorphisms in the small heath, Coenonympha pamphilus: recent ecological selection or old biogeographical signal? Annales Zoologici Fennici 45, 217-228
Coenonympha pamphilus	Gene flow	Wood, B.C. & Pullin, A.S. (2002). Persistence of species in a fragmented urban landscape: the importance of dispersal ability and habitat availability for grassland butterflies. Biodiversity and Conservation 11, 1451-1468
Coenonympha pamphilus	Mean dispersal distance	Ockinger, E. & Smith, H.G. (2007). Asymmetric dispersal and survival indicate population sources for grassland butterflies in agricultural landscapes. Ecography 30, 288-298
Colias alfacariensis	Gene flow	Cleary, D.F.R., Descimon, H. & Menken, S.B.J. (2002). Genetic and ecological differentiation between the butterfly sisterspecies Colias alfacariensis and Colias hyale. Contributions to Zoology 71, 131-139
Colias hyale	Gene flow	Cleary, D.F.R., Descimon, H. & Menken, S.B.J. (2002). Genetic and ecological differentiation between the butterfly sisterspecies Colias alfacariensis and Colias hyale. Contributions to Zoology 71, 131-139
Cupido minimus	Gene flow	Habel, J.C. & Schmitt, T. (2009). The genetic consequences of different dispersal behaviours in Lycaenid butterfly species. Bulletin of Entomological Research 99, 513-523.
Cupido minimus	Mean dispersal distance	Baguette, M., Petit, S. & Quéva, F. (2000). Population spatial structure and migration of three butterfly species within the same habitat network: consequences for conservation. Journal of Applied Ecology 37, 100-108
Erebia epiphron	Dispersal propensity	Kuras, T., Benes, J., Fric, Z. & Konvicka, M. (2003). Dispersal patterns of endemic alpine butterflies with contrasting population structures: Erebia epiphron and E-sudetica. Population Ecology 45, 115-123
Erebia epiphron	Frequency of long-distance dispersal	Kuras, T., Benes, J., Fric, Z. & Konvicka, M. (2003). Dispersal patterns of endemic alpine butterflies with contrasting population structures: Erebia epiphron and E-sudetica. Population Ecology 45, 115-123
Erebia epiphron	Gene flow	Schmitt, T., Cizek, D. & Konvicka, M. (2005). Genetics of a butterfly relocation: large, small and introduced populations of the mountain endemic Erebia epiphron silesiana. Biological Conservation 123, 11-18
Erebia epiphron	Mean dispersal distance	Kuras, T., Benes, J., Fric, Z. & Konvicka, M. (2003). Dispersal patterns of endemic alpine butterflies with contrasting population structures: Erebia epiphron and E-sudetica. Population Ecology 45, 115-123
Erebia medusa	Gene flow	Schmitt, T. & Muller, P. (2007). Limited hybridization along a large contact zone between two genetic lineages of the butterfly Erebia medusa (Satyrinae, Lepidoptera) in Central Europe. Journal of Zoological Systematics and Evolutionary Research 45, 39-46
Erebia medusa	Gene flow	Schmitt, T., Rakosy, L., Abadjiev, S. & Muller, P. (2007). Multiple differentiation centres of a non-Mediterranean butterfly species in south-eastern Europe. Journal of Biogeography 34, 939-950
Erebia melampus	Gene flow	Haubrich, K. & Schmitt, T. (2007). Cryptic differentiation in alpine-endemic, high-altitude butterflies reveals down-slope glacial refugia. Molecular Ecology 16, 3643-3658
Erynnis tages	Dispersal propensity	Gutierrez, D., Leon-Cortes, J.L., Menendez, R., Wilson, R.J., Cowley, M.J.R. & Thomas, C.D. (2001). Metapopulations of four lepidopteran herbivores on a single host plant, Lotus corniculatus. Ecology 82, 1371-1386
Erynnis tages	Frequency of long-distance dispersal	Gutierrez, D., Thomas, C.D. & Leon-Cortes, J.L. (1999). Dispersal, distribution, patch network and metapopulation dynamics of the dingy skipper butterfly (Erynnis tages). Oecologia 121, 506-517
Erynnis tages	Mean dispersal distance	Gutierrez, D., Thomas, C.D. & Leon-Cortes, J.L. (1999). Dispersal, distribution, patch network and metapopulation dynamics of the dingy skipper butterfly (Erynnis tages). Oecologia 121, 506-517
Euphydryas aurinia	Dispersal propensity	Wahlberg, N., Klemetti, T., Selonen, V. & Hanski, I. (2002). Metapopulation structure and movements in five species of checkerspot butterflies. Oecologia 130, 33-43
Euphydryas aurinia	Dispersal propensity	Wang, R.J., Wang, Y.F., Chen, J.J., Lei, G.C. & Xu, R.M. (2004). Contrasting movement patterns in two species of chequerspot butterflies, Euphydryas aurinia and Melitaea phoebe, in the same patch network. Ecological Entomology 29, 367-374
Euphydryas aurinia	Dispersal propensity	Schtickzelle, N., Choutt, J., Goffart, P., Fichefet, V. & Baguette, M. (2005). Metapopulation dynamics and conservation of the marsh fritillary butterfly: Population viability analysis and management options for a critically endangered species in Western Europe. Biological Conservation 126, 569-581
Euphydryas aurinia	Frequency of long-distance dispersal	Fric, Z. & Konvicka, M. (2007). Dispersal kernels of butterflies: Power-law functions are invariant to marking frequency. Basic and Applied Ecology 8, 377-386
Euphydryas aurinia	Gene flow	Joyce, D.A. & Pullin, A.S. (2003). Conservation implications of the distribution of genetic diversity at different scales: a case study using the marsh fritillary butterfly (Euphydryas aurinia). Biological Conservation 114, 453-461
Euphydryas aurinia	Gene flow	Descimon, H., Zimmermann, M., Cosson, E., Barascud, B. & Nève, G. (2001). Diversité génétique, variation géographique et flux géniques chez quelques lépidoptères rhopalocères français. Génétique, Sélection, Evolution 33, S223-S249
Euphydryas aurinia	Mean dispersal distance	Schtickzelle, N., Choutt, J., Goffart, P., Fichefet, V. & Baguette, M. (2005). Metapopulation dynamics and conservation of the marsh fritillary butterfly: Population viability analysis and management options for a critically endangered species in Western Europe. Biological Conservation 126, 569-581
Euphydryas aurinia	Mean dispersal distance	Wahlberg, N., Klemetti, T., Selonen, V. & Hanski, I. (2002). Metapopulation structure and movements in five species of checkerspot butterflies. Oecologia 130, 33-43
Euphydryas aurinia	Mean dispersal distance	Wang, R.J., Wang, Y.F., Chen, J.J., Lei, G.C. & Xu, R.M. (2004). Contrasting movement patterns in two species of chequerspot butterflies, Euphydryas aurinia and Melitaea phoebe, in the same patch network. Ecological Entomology 29, 367-374
Euphydryas maturna	Dispersal propensity	Wahlberg, N., Klemetti, T., Selonen, V. & Hanski, I. (2002). Metapopulation structure and movements in five species of checkerspot butterflies. Oecologia 130, 33-43
Euphydryas maturna	Dispersal propensity	Fric, Z. & Konvicka, M. (2007). Dispersal kernels of butterflies: Power-law functions are invariant to marking frequency. Basic and Applied Ecology 8, 377-386
Euphydryas maturna	Frequency of long-distance dispersal	Konvicka, M., Cizek, O., Filipova, L., Fric, Z., Benes, J., Krupka, M., Zamecnik, J. & Dockalova, Z. (2005). For whom the bells toll: Demography of the last population of the butterfly Euphydryas maturna in the Czech Republic. Biologia 60, 551-557
Euphydryas maturna	Mean dispersal distance	Wahlberg, N., Klemetti, T., Selonen, V. & Hanski, I. (2002). Metapopulation structure and movements in five species of checkerspot butterflies. Oecologia 130, 33-43
Euphydryas maturna	Mean dispersal distance	Konvicka, M., Cizek, O., Filipova, L., Fric, Z., Benes, J., Krupka, M., Zamecnik, J. & Dockalova, Z. (2005). For whom the bells toll: Demography of the last population of the butterfly Euphydryas maturna in the Czech Republic. Biologia 60, 551-557
Euphydryas maturna	Mean dispersal distance	Cizek, O. & Konvicka, M. (2005). What is a patch in a dynamic metapopulation? Mobility of an endangered woodland butterfly, Euphydryas maturna. Ecography 28, 791–800.
Hesperia comma	Dispersal propensity	Hill, J.K., Thomas, C.D. & Lewis, O.T. (1996). Effects of habitat patch size and isolation on dispersal by Hesperia comma butterflies: Implications for metapopulation structure. Journal of Animal Ecology 65, 725-735
Hesperia comma	Frequency of long-distance dispersal	Hill, J.K., Thomas, C.D. & Lewis, O.T. (1996). Effects of habitat patch size and isolation on dispersal by Hesperia comma butterflies: Implications for metapopulation structure. Journal of Animal Ecology 65, 725-735
Hesperia comma	Mean dispersal distance	Hill, J.K., Thomas, C.D. & Lewis, O.T. (1996). Effects of habitat patch size and isolation on dispersal by Hesperia comma butterflies: Implications for metapopulation structure. Journal of Animal Ecology 65, 725-735
Lopinga achine	Dispersal propensity	Bergman, K.O. & Landin, J. (2001). Distribution of occupied and vacant sites and migration in Lopinga achine (Nymphalidae: Satyrinae) in a fragmented landscape. Biological Conservation 102, 183-190
Lopinga achine	Dispersal propensity	Bergman, K.O. & Landin, J. (2002). Population structure and movements of a threatened butterfly (Lopinga achine) in a fragmented landscape in Sweden. Biological Conservation 108, 361-369
Lopinga achine	Frequency of long-distance dispersal	Bergman, K.O. & Landin, J. (2002). Population structure and movements of a threatened butterfly (Lopinga achine) in a fragmented landscape in Sweden. Biological Conservation 108, 361-369
Lopinga achine	Mean dispersal distance	Bergman, K.O. & Landin, J. (2002). Population structure and movements of a threatened butterfly (Lopinga achine) in a fragmented landscape in Sweden. Biological Conservation 108, 361-369
Lycaena helle	Frequency of long-distance dispersal	Turlure, C., Van Dyck, H., Goffart, P., Schtickzelle, N. (2013) Resource-based habitat use in Lycaena helle: significance of a functional, ecological niche-oriented approach. In: Jewels in the mist: A synopsis on the endangered Violet Copper butterfly Lycaena helle. Pensoft press. [In press]
Lycaena helle	Mean dispersal distance	Turlure, C., Schtickzelle, N., Baguette, M. (2010) Resource grain scales mobility and morphology in butterflies. Landscape Ecology 25, 95-108.
Lycaena hippothoe	Frequency of long-distance dispersal	3.98 %: C. Turure unpublished
Lycaena hippothoe	Mean dispersal distance	Turlure, C., Schtickzelle, N., Baguette, M. (2010) Resource grain scales mobility and morphology in butterflies. Landscape Ecology 25, 95-108.
Lycaena virgaureae	Dispersal propensity	Schneider, C., Dover, J. & Fry, G.L.A. (2003). Movement of two grassland butterflies in the same habitat network: the role of adult resources and size of the study area. Ecological Entomology 28, 219-227
Lycaena virgaureae	Frequency of long-distance dispersal	Schneider, C., Dover, J. & Fry, G.L.A. (2003). Movement of two grassland butterflies in the same habitat network: the role of adult resources and size of the study area. Ecological Entomology 28, 219-227
Lycaena virgaureae	Mean dispersal distance	Schneider, C., Dover, J. & Fry, G.L.A. (2003). Movement of two grassland butterflies in the same habitat network: the role of adult resources and size of the study area. Ecological Entomology 28, 219-227
Lysandra bellargus	Dispersal propensity	Thomas, J.A. (1983). The ecology and conservation of Lysandra bellargus (Lepidoptera : Lycaenidae) in Britain. Journal of Applied Ecology 20, 59-83
Lysandra coridon	Dispersal propensity	Schmitt, T., Habel, J.C., Besold ,J., Becker, T., Johnen, L., Knolle, M., Rzepecki, A., Schultze ,J. & Zapp, A. (2006). The Chalk-hill Blue Polyommatus coridon (Lycaenidae, Lepidoptera) in a highly fragmented landscape: How sedentary is a sedentary butterfly? Journal of Insect Conservation 10, 311-316
Lysandra coridon	Gene flow	Schmitt, T. & Seitz, A. (2002). Influence of habitat fragmentation on the genetic structure of Polyommatus coridon (Lepidoptera: Lycaenidae): implications for conservation. Biological Conservation 107, 291-297
Lysandra coridon	Gene flow	Krauss, J., Schmitt, T., Seitz, A., Steffan-Dewenter, I. & Tscharntke, T. (2004). Effects of habitat fragmentation on the genetic structure of the monophagous butterfly Polyommatus coridon along its northern range margin. Molecular Ecology 13, 311-320
Maniola jurtina	Dispersal propensity	Schneider, C., Dover, J. & Fry, G.L.A. (2003). Movement of two grassland butterflies in the same habitat network: the role of adult resources and size of the study area. Ecological Entomology 28, 219-227
Maniola jurtina	Dispersal propensity	Ockinger, E. & Smith, H.G. (2007). Asymmetric dispersal and survival indicate population sources for grassland butterflies in agricultural landscapes. Ecography 30, 288-298
Maniola jurtina	Dispersal propensity	Ockinger, E. & Smith, H.G. (2008). Do corridors promote dispersal in grassland butterflies and other insects? Landscape Ecology 23, 27-40
Maniola jurtina	Dispersal propensity	Aviron, S., Kindlmann, P. & Burel, F. (2007). Conservation of butterfly populations in dynamic landscapes: The role of farming practices and landscape mosaic. Ecological Modelling 205, 135-145
Maniola jurtina	Frequency of long-distance dispersal	Schneider, C., Dover, J. & Fry, G.L.A. (2003). Movement of two grassland butterflies in the same habitat network: the role of adult resources and size of the study area. Ecological Entomology 28, 219-227
Maniola jurtina	Frequency of long-distance dispersal	Ockinger, E. & Smith, H.G. (2007). Asymmetric dispersal and survival indicate population sources for grassland butterflies in agricultural landscapes. Ecography 30, 288-298
Maniola jurtina	Frequency of long-distance dispersal	Grill, A., Schtickzelle, N., Cleary, D.F.R., Neve, G. & Menken, S.B.J. (2006). Ecological differentiation between the Sardinian endemic Maniola nurag and the pan-European M-jurtina. Biological Journal of the Linnean Society 89, 561-574
Maniola jurtina	Frequency of long-distance dispersal	Merckx, T. & Van Dyck, H. (2002). Interrelations among habitat use, behavior and flight-related morphology in two cooccurring satyrine butterflies, Maniola jurtina and Pyronia tithonus. Journal of Insect Behavior 15, 541-561
Maniola jurtina	Gene flow	Wood, B.C. & Pullin, A.S. (2002). Persistence of species in a fragmented urban landscape: the importance of dispersal ability and habitat availability for grassland butterflies. Biodiversity and Conservation 11, 1451-1468
Maniola jurtina	Gene flow	Schmitt, T., Rober, S. & Seitz, A. (2005). Is the last glaciation the only relevant event for the present genetic population structure of the meadow brown butterfly Maniola jurtina (Lepidoptera : Nymphalidae)? Biological Journal of the Linnean Society 85, 419-431
Maniola jurtina	Gene flow	Goulson, D. (1993). Allozyme Variation in the Butterfly, Maniola-Jurtina (Lepidoptera, Satyrinae) (L) - Evidence for Selection. Heredity 71, 386-393
Maniola jurtina	Mean dispersal distance	Ockinger, E. & Smith, H.G. (2007). Asymmetric dispersal and survival indicate population sources for grassland butterflies in agricultural landscapes. Ecography 30, 288-298
Maniola jurtina	Mean dispersal distance	Schneider, C., Dover, J. & Fry, G.L.A. (2003). Movement of two grassland butterflies in the same habitat network: the role of adult resources and size of the study area. Ecological Entomology 28, 219-227
Maniola jurtina	Mean dispersal distance	Ouin, A., Martin, M. & Burel, F. (2008). Agricultural landscape connectivity for the meadow brown butterfly (Maniola jurtina). Agriculture Ecosystems & Environment 124, 193-199
Maniola jurtina	Mean dispersal distance	Grill, A., Schtickzelle, N., Cleary, D.F.R., Neve, G. & Menken, S.B.J. (2006). Ecological differentiation between the Sardinian endemic Maniola nurag and the pan-European M-jurtina. Biological Journal of the Linnean Society 89, 561-574
Maniola jurtina	Mean dispersal distance	Merckx, T. & Van Dyck, H. (2002). Interrelations among habitat use, behavior and flight-related morphology in two cooccurring satyrine butterflies, Maniola jurtina and Pyronia tithonus. Journal of Insect Behavior 15, 541-561
Maniola nurag	Frequency of long-distance dispersal	Grill, A., Schtickzelle, N., Cleary, D.F.R., Neve, G. & Menken, S.B.J. (2006). Ecological differentiation between the Sardinian endemic Maniola nurag and the pan-European M-jurtina. Biological Journal of the Linnean Society 89, 561-574
Maniola nurag	Mean dispersal distance	Grill, A., Schtickzelle, N., Cleary, D.F.R., Neve, G. & Menken, S.B.J. (2006). Ecological differentiation between the Sardinian endemic Maniola nurag and the pan-European M-jurtina. Biological Journal of the Linnean Society 89, 561-574
Melanargia galathea	Dispersal propensity	Baguette, M., Petit, S. & Quéva, F. (2000). Population spatial structure and migration of three butterfly species within the same habitat network: consequences for conservation. Journal of Applied Ecology 37, 100-108
Melanargia galathea	Frequency of long-distance dispersal	Baguette, M., Petit, S. & Quéva, F. (2000). Population spatial structure and migration of three butterfly species within the same habitat network: consequences for conservation. Journal of Applied Ecology 37, 100-108
Melanargia galathea	Gene flow	Habel, J.C., Schmitt, T. & Muller, P. (2005). The fourth paradigm pattern of post-glacial range expansion of European terrestrial species: the phylogeography of the Marbled White butterfly (Satyrinae, Lepidoptera). Journal of Biogeography 32, 1489-1497
Melanargia galathea	Gene flow	Schmitt, T., Habel, J.C., Zimmermann, M. & Muller, P. (2006). Genetic differentiation of the marbled white butterfly, Melanargia galathea, accounts for glacial distribution patterns and postglacial range expansion in southeastern Europe. Molecular Ecology 15, 1889-1901
Melanargia galathea	Gene flow	Vandewoestijne, S., Martin, T., Liegeois, S. & Baguette, M. (2004). Dispersal, landscape occupancy and population structure in the butterfly Melanargia galathea. Basic and Applied Ecology 5, 581-591
Melanargia galathea	Mean dispersal distance	Baguette, M., Petit, S. & Quéva, F. (2000). Population spatial structure and migration of three butterfly species within the same habitat network: consequences for conservation. Journal of Applied Ecology 37, 100-108
Melitaea athalia	Dispersal propensity	Wahlberg, N., Klemetti, T., Selonen, V. & Hanski, I. (2002). Metapopulation structure and movements in five species of checkerspot butterflies. Oecologia 130, 33-43
Melitaea athalia	Dispersal propensity	Schwarzwalder, B., Lortscher, M., Erhardt, A. & Zettel, J. (1997). Habitat utilieation by the heath Fritillary butterfly, Mellicta athalia ssp. celadussa (ROTT.) (Lepidoptera, Numphalidae) in montane grasslands of different management. Biological Conservation 82, 157-165
Melitaea athalia	Frequency of long-distance dispersal	Warren, M.S. (1987). The ecology and conservation of the heath fritillary butterfly, Mellicta athalia. II. Adult population structure and mobility. Journal of Applied Ecology 24, 483-498
Melitaea athalia	Mean dispersal distance	Wahlberg, N., Klemetti, T., Selonen, V. & Hanski, I. (2002). Metapopulation structure and movements in five species of checkerspot butterflies. Oecologia 130, 33-43
Melitaea athalia	Mean dispersal distance	Warren, M.S. (1987). The ecology and conservation of the heath fritillary butterfly, Mellicta athalia. II. Adult population structure and mobility. Journal of Applied Ecology 24, 483-498
Melitaea cinxia	Dispersal propensity	Wahlberg, N., Klemetti, T., Selonen, V. & Hanski, I. (2002). Metapopulation structure and movements in five species of checkerspot butterflies. Oecologia 130, 33-43
Melitaea diamina	Dispersal propensity	Wahlberg, N., Klemetti, T., Selonen, V. & Hanski, I. (2002). Metapopulation structure and movements in five species of checkerspot butterflies. Oecologia 130, 33-43
Melitaea phoebe	Dispersal propensity	Wang, R.J., Wang, Y.F., Chen, J.J., Lei, G.C. & Xu, R.M. (2004). Contrasting movement patterns in two species of chequerspot butterflies, Euphydryas aurinia and Melitaea phoebe, in the same patch network. Ecological Entomology 29, 367-374
Melitaea phoebe	Mean dispersal distance	Wang, R.J., Wang, Y.F., Chen, J.J., Lei, G.C. & Xu, R.M. (2004). Contrasting movement patterns in two species of chequerspot butterflies, Euphydryas aurinia and Melitaea phoebe, in the same patch network. Ecological Entomology 29, 367-374
Pararge aegeria	Frequency of long-distance dispersal	Bergerot, B., Merckx, T., Van Dyck, H., Baguette, M. (2012) Habitat fragmentation impacts mobility in a common and widespread woodland butterfly: do sexes respond differently? BMC Ecology 2012, 12:5
Pararge aegeria	Gene flow	FST= 0.047: S. Vandewoestijne unpublished
Pararge aegeria	Mean dispersal distance	Bergerot, B., Merckx, T., Van Dyck, H., Baguette, M. (2012) Habitat fragmentation impacts mobility in a common and widespread woodland butterfly: do sexes respond differently? BMC Ecology 2012, 12:5
Parnassius apollo	Dispersal propensity	Brommer, J.E. & Fred, M.S. (1999). Movement of the Apollo butterfly Parnassius apollo related to host plant and nectar plant patches. Ecological Entomology 24, 125-131
Parnassius apollo	Dispersal propensity	Fred, M.S., O'Hara, R.B. & Brommer, J.E. (2006). Consequences of the spatial configuration of resources for the distribution and dynamics of the endangered Parnassius apollo butterfly. Biological Conservation 130, 183-192
Parnassius apollo	Frequency of long-distance dispersal	Brommer, J.E. & Fred, M.S. (1999). Movement of the Apollo butterfly Parnassius apollo related to host plant and nectar plant patches. Ecological Entomology 24, 125-131
Parnassius apollo	Gene flow	Descimon, H., Zimmermann, M., Cosson, E., Barascud, B. & Nève, G. (2001). Diversité génétique, variation géographique et flux géniques chez quelques lépidoptères rhopalocères français. Génétique, Sélection, Evolution 33, S223-S249
Parnassius apollo	Mean dispersal distance	Brommer, J.E. & Fred, M.S. (1999). Movement of the Apollo butterfly Parnassius apollo related to host plant and nectar plant patches. Ecological Entomology 24, 125-131
Parnassius mnemosyne	Dispersal propensity	Fric, Z. & Konvicka, M. (2007). Dispersal kernels of butterflies: Power-law functions are invariant to marking frequency. Basic and Applied Ecology 8, 377-386
Parnassius mnemosyne	Dispersal propensity	Meglecz, E., Neve, G., Pecsenye, K. & Varga, Z. (1999). Genetic variations in space and time in Parnassius mnemosyne (L.) (Lepidoptera) populations in north-east Hungary: implications for conservation. Biological Conservation 89, 251-259
Parnassius mnemosyne	Dispersal propensity	Valimaki, P. & Itamies, J. (2003). Migration of the clouded Apollo butterfly Parnassius mnemosyne in a network of suitable habitats - effects of patch characteristics. Ecography 26, 679-691
Parnassius mnemosyne	Frequency of long-distance dispersal	Valimaki, P. & Itamies, J. (2003). Migration of the clouded Apollo butterfly Parnassius mnemosyne in a network of suitable habitats - effects of patch characteristics. Ecography 26, 679-691
Parnassius mnemosyne	Frequency of long-distance dispersal	Fric, Z. & Konvicka, M. (2007). Dispersal kernels of butterflies: Power-law functions are invariant to marking frequency. Basic and Applied Ecology 8, 377-386
Parnassius mnemosyne	Gene flow	Meglecz, E., Pecsenye, K., Varga, Z. & Solignac, M. (1998). Comparison of differentiation pattern at allozyme and microsatellite loci in Parnassius mnemosyne (Lepidoptera) populations. Hereditas 128, 95-103
Parnassius mnemosyne	Gene flow	Meglecz, E., Neve, G., Pecsenye, K. & Varga, Z. (1999). Genetic variations in space and time in Parnassius mnemosyne (L.) (Lepidoptera) populations in north-east Hungary: implications for conservation. Biological Conservation 89, 251-259
Parnassius mnemosyne	Mean dispersal distance	Valimaki, P. & Itamies, J. (2003). Migration of the clouded Apollo butterfly Parnassius mnemosyne in a network of suitable habitats - effects of patch characteristics. Ecography 26, 679-691
Parnassius mnemosyne	Mean dispersal distance	Fric, Z. & Konvicka, M. (2007). Dispersal kernels of butterflies: Power-law functions are invariant to marking frequency. Basic and Applied Ecology 8, 377-386
Pieris brassicae	Frequency of long-distance dispersal	Bergerot, B., Tournant, P., Moussus, J.P., Stevens, V.M., Julliard, R., Baguette, M., Foltête, J.C. (2012) Coupling inter-patch movement models and landscape graph to assess functional connectivity. Population Ecology 55, 193-203
Pieris brassicae	Mean dispersal distance	Bergerot, B., Tournant, P., Moussus, J.P., Stevens, V.M., Julliard, R., Baguette, M., Foltête, J.C. (2012) Coupling inter-patch movement models and landscape graph to assess functional connectivity. Population Ecology 55, 193-203
Pieris napi	Frequency of long-distance dispersal	24.80 %: B. Bergerot unpublished
Pieris napi	Gene flow	Wood, B.C. & Pullin, A.S. (2002). Persistence of species in a fragmented urban landscape: the importance of dispersal ability and habitat availability for grassland butterflies. Biodiversity and Conservation 11, 1451-1468
Pieris napi	Mean dispersal distance	980 m: B. Bergerot unpublished
Pieris rapae	Frequency of long-distance dispersal	19.30%: B. Bergerot unpublished
Pieris rapae	Mean dispersal distance	1315 m: B. Bergerot unpublished
Plebeius argus	Dispersal propensity	Gutierrez, D., Leon-Cortes, J.L., Menendez, R., Wilson, R.J., Cowley, M.J.R. & Thomas, C.D. (2001). Metapopulations of four lepidopteran herbivores on a single host plant, Lotus corniculatus. Ecology 82, 1371-1386
Plebeius argus	Dispersal propensity	Lewis, O.T., Thomas, C.D., Hill, J.K., Brookes, M.I., Crane, T.P.R., Graneau, Y.A., Mallet, J.L.B. & Rose, O.C. (1997). Three ways of assessing metapopulation structure in the butterfly Plebejus argus. Ecological Entomology 22, 283-293
Plebeius argus	Frequency of long-distance dispersal	Lewis, O.T., Thomas, C.D., Hill, J.K., Brookes, M.I., Crane, T.P.R., Graneau, Y.A., Mallet, J.L.B. & Rose, O.C. (1997). Three ways of assessing metapopulation structure in the butterfly Plebejus argus. Ecological Entomology 22, 283-293
Plebeius argus	Gene flow	Lewis, O.T., Thomas, C.D., Hill, J.K., Brookes, M.I., Crane, T.P.R., Graneau, Y.A., Mallet, J.L.B. & Rose, O.C. (1997). Three ways of assessing metapopulation structure in the butterfly Plebejus argus. Ecological Entomology 22, 283-293
Plebeius argus	Gene flow	Petenian, F., Meglecz, E., Genson, G., Rasplus, J.Y. & Faure, E. (2005). Isolation and characterization of polymorphic microsatellites in Parnassius apollo and Euphydryas aurinia (Lepidoptera). Molecular Ecology Notes 5, 243-245
Plebeius argus	Mean dispersal distance	Lewis, O.T., Thomas, C.D., Hill, J.K., Brookes, M.I., Crane, T.P.R., Graneau, Y.A., Mallet, J.L.B. & Rose, O.C. (1997). Three ways of assessing metapopulation structure in the butterfly Plebejus argus. Ecological Entomology 22, 283-293
Polyommatus icarus	Frequency of long-distance dispersal	Gutierrez, D., Leon-Cortes, J.L., Menendez, R., Wilson, R.J., Cowley, M.J.R. & Thomas, C.D. (2001). Metapopulations of four lepidopteran herbivores on a single host plant, Lotus corniculatus. Ecology 82, 1371-1386
Polyommatus icarus	Mean dispersal distance	Gutierrez, D., Thomas, C.D. & Leon-Cortes, J.L. (1999). Dispersal, distribution, patch network and metapopulation dynamics of the dingy skipper butterfly (Erynnis tages). Oecologia 121, 506-517
Proclossiana eunomia	Dispersal propensity	Mennechez, G., Petit, S., Schtickzelle, N. & Baguette, M. (2004). Modelling mortality and dispersal: consequences of parameter generalisation on metapopulation dynamics. Oikos 106, 243-252
Proclossiana eunomia	Gene flow	Descimon, H., Zimmermann, M., Cosson, E., Barascud, B. & Nève, G. (2001). Diversité génétique, variation géographique et flux géniques chez quelques lépidoptères rhopalocères français. Génétique, Sélection, Evolution 33, S223-S249
Proclossiana eunomia	Gene flow	Neve, G., Barascud, B., Descimon, H. & Baguette, M. (2008). Gene flow rise with habitat fragmentation in the bog fritillary butterfly (Lepidoptera : Nymphalidae). Bmc Evolutionary Biology 8
Proclossiana eunomia	Mean dispersal distance	Mennechez, G., Petit, S., Schtickzelle, N. & Baguette, M. (2004). Modelling mortality and dispersal: consequences of parameter generalisation on metapopulation dynamics. Oikos 106, 243-252
Proclossiana eunomia	Mean dispersal distance	Schtickzelle, N., Mennechez, G. & Baguette, M. (2006). Dispersal depression with habitat fragmentation in the bog fritillary butterfly. Ecology 87, 1057-1065
Proclossiana eunomia	Mean dispersal distance	Turlure, C., Schtickzelle, N., Baguette, M. (2010) Resource grain scales mobility and morphology in butterflies. Landscape Ecology 25, 95-108.
Pyronia tithonus	Frequency of long-distance dispersal	Merckx, T. & Van Dyck, H. (2002). Interrelations among habitat use, behavior and flight-related morphology in two cooccurring satyrine butterflies, Maniola jurtina and Pyronia tithonus. Journal of Insect Behavior 15, 541-561
Pyronia tithonus	Gene flow	Wood, B.C. & Pullin, A.S. (2002). Persistence of species in a fragmented urban landscape: the importance of dispersal ability and habitat availability for grassland butterflies. Biodiversity and Conservation 11, 1451-1468
Pyronia tithonus	Mean dispersal distance	Merckx, T. & Van Dyck, H. (2002). Interrelations among habitat use, behavior and flight-related morphology in two cooccurring satyrine butterflies, Maniola jurtina and Pyronia tithonus. Journal of Insect Behavior 15, 541-561
Thymelicus aceton	Gene flow	Louy, D., Habel, J.C., Schmitt, T., Assmann, T., Meyer, M. & Muller, P. (2007). Strongly diverging population genetic patterns of three skipper species: the role of habitat fragmentation and dispersal ability. Conservation Genetics 8, 671-681
Thymelicus lineola	Gene flow	Louy, D., Habel, J.C., Schmitt, T., Assmann, T., Meyer, M. & Muller, P. (2007). Strongly diverging population genetic patterns of three skipper species: the role of habitat fragmentation and dispersal ability. Conservation Genetics 8, 671-681
Thymelicus sylvestris	Gene flow	Louy, D., Habel, J.C., Schmitt, T., Assmann, T., Meyer, M. & Muller, P. (2007). Strongly diverging population genetic patterns of three skipper species: the role of habitat fragmentation and dispersal ability. Conservation Genetics 8, 671-681
